# Supplementary material for: Lessons Learned from Donor Cell-Derived Myeloid Neoplasms: Report of Three Cases and Review of the Literature
Source: Life (Basel). 2022 Apr 8;12(4):559. doi: 10.3390/life12040559 (PMC9028156; doi:10.3390/life12040559)
Supplement: Supplementary file 1 [file life-12-00559-s001.zip]

Archive with 1 entries (1 files):
- life-1637666-supplementary.pdf
